# Supplementary material for: Metagenomics and digital cell modeling facilitate targeted high‐throughput sorting of anaerobic hydrogen‐producing microorganisms
Source: Imeta. 2025 Sep 21;4(6):e70082. doi: 10.1002/imt2.70082 (PMC12747558; doi:10.1002/imt2.70082)
Supplement: Supplementary file 2 — Table S1: Detailed information for completeness and contamination of metagenome‐assembled genomes. Table S2: Top five species of 215 metagenome‐assembled genomes. Table S3: List of carbon sources in all media. Table S4: Taxonomic assignment results of 81 potential hydrogen‐producing bacteria successfully sorted via flow cytometry. Table S5: Information regarding 12 large‐scale biogas project samples in China. [file IMT2-4-e70082-s001.xlsx]

## Sheet: S1
Table S1 Detailed information for completeness and contamination of metagenome-assembled genomes.
Number	Bin_ID	Completeness	Contamination
1	CL.bin.12	98.91	0.543
2	CL.bin.8	98.3	0
3	CL.bin.30	97.13	1.524
4	CL.bin.1	97.04	0
5	CL.bin.28	96.55	0
6	CL.bin.33	96.23	1.612
7	CL.bin.4	95.69	1.048
8	CL.bin.35	95.69	0.806
9	CL.bin.22	95.68	2.161
10	CL.bin.23	94.75	0
11	CL.bin.29	94.4	0.233
12	CL.bin.47	94.35	2.016
13	CL.bin.39	94.31	1.324
14	CL.bin.27	93.47	0.714
15	CL.bin.14	92.79	1.736
16	CL.bin.50	92.19	1.182
17	CL.bin.38	91.53	0
18	CL.bin.21	91.48	1.001
19	CL.bin.13	91.48	0.236
20	CL.bin.20	91.33	1.684
21	CL.bin.11	89.81	0.925
22	CL.bin.17	89.8	2.482
23	CL.bin.40	88.86	2.42
24	CL.bin.2	87.95	5.405
25	CL.bin.44	87.51	0.887
26	CL.bin.34	87.13	1.318
27	CL.bin.32	86.7	0.07
28	CL.bin.46	84.15	1.024
29	CL.bin.36	83.93	1.515
30	CL.bin.42	83.72	2.856
31	CL.bin.48	81.86	0.827
32	CL.bin.41	81.12	0
33	CS.bin.3	100	0
34	CS.bin.15	98.38	0.537
35	CS.bin.4	97.7	0
36	CS.bin.25	96.62	4.391
37	CS.bin.26	95.95	2.763
38	CS.bin.7	94.76	0
39	CS.bin.2	94.76	1.694
40	CS.bin.1	93.22	2.197
41	CS.bin.23	92.68	3.87
42	CS.bin.20	92.62	3.594
43	CS.bin.19	92.53	1.904
44	CS.bin.16	91.81	1.818
45	CS.bin.18	90.93	0.925
46	CS.bin.14	88.4	0.971
47	CS.bin.13	87.09	3.261
48	CS.bin.22	83.33	0.064
49	CS.bin.24	81.94	1.204
50	CS.bin.5	81.29	5.555
51	CS.bin.27	80.38	0.115
52	JB.bin.3	97.31	0.335
53	JB.bin.11	96.72	0.273
54	JB.bin.2	95.76	1.677
55	JB.bin.22	93.54	1.612
56	JB.bin.26	92.95	0.671
57	JB.bin.28	91.46	1.123
58	JB.bin.29	91.14	0.546
59	JB.bin.16	89.55	2.24
60	JB.bin.30	89.52	1.268
61	JB.bin.31	87	1.098
62	JB.bin.5	85.3	0.268
63	JB.bin.12	84.94	1.775
64	JB.bin.19	84.82	1.366
65	JB.bin.1	84.59	2.348
66	JB.bin.15	83.15	0.335
67	JB.bin.9	82.52	0.805
68	JB.bin.13	82.13	2.417
69	JB.bin.23	81.14	2.938
70	JX.bin.13	98.58	0.354
71	JX.bin.17	96.37	0
72	JX.bin.36	95.13	0.02
73	JX.bin.29	94.38	0.097
74	JX.bin.5	93.5	0.593
75	JX.bin.31	92.11	0.704
76	JX.bin.24	91.53	1.785
77	JX.bin.6	91.1	1.906
78	JX.bin.8	90.47	2.092
79	JX.bin.26	90.44	1.685
80	JX.bin.23	90.03	2.447
81	JX.bin.15	89.95	0
82	JX.bin.16	88.88	1.995
83	JX.bin.4	88.03	1.612
84	JX.bin.33	87.69	1.357
85	JX.bin.27	87.57	5.02
86	JX.bin.10	87.19	1.129
87	JX.bin.40	86.99	0.177
88	JX.bin.25	86.52	2.069
89	JX.bin.12	85.59	0.952
90	JX.bin.9	85.15	1.301
91	JX.bin.39	85.14	0.51
92	JX.bin.19	81.83	2.348
93	JX.bin.7	80.41	0.932
94	LF.bin.23	97.38	0.326
95	LF.bin.7	97.25	0.064
96	LF.bin.21	96.7	2.197
97	LF.bin.24	96.55	1.149
98	LF.bin.8	96.5	0.069
99	LF.bin.1	95.31	3.015
100	LF.bin.11	94.25	2.298
101	LF.bin.27	93.36	2.899
102	LF.bin.9	91.89	1.351
103	LF.bin.2	91.6	4.545
104	LF.bin.14	89.36	0.981
105	LF.bin.15	89.11	1.265
106	LF.bin.17	88.94	0.759
107	LF.bin.26	86.44	3.389
108	LF.bin.16	84.7	1.851
109	LF.bin.28	82.82	1.936
110	LF.bin.3	82.25	1.489
111	ML.bin.12	97.95	2.619
112	ML.bin.28	97.21	2.564
113	ML.bin.25	96.86	2.15
114	ML.bin.26	96.5	1.048
115	ML.bin.6	96.23	1.935
116	ML.bin.19	95.45	2.272
117	ML.bin.34	93.18	5.737
118	ML.bin.1	92.15	3.448
119	ML.bin.2	88.54	0
120	ML.bin.37	86.16	2.764
121	ML.bin.16	86.16	4.727
122	ML.bin.32	85.62	1.885
123	ML.bin.24	85.27	3.2
124	ML.bin.21	85.15	3.361
125	ML.bin.9	85.13	0.49
126	ML.bin.5	84.79	2.404
127	ML.bin.13	84.46	0
128	ML.bin.14	84.05	1.704
129	ML.bin.33	82.38	7.063
130	ML.bin.8	81.21	0.909
131	NL.bin.31	99.4	0.887
132	NL.bin.29	98.41	3.095
133	NL.bin.17	97.37	3.015
134	NL.bin.14	96.33	3.669
135	NL.bin.6	94.99	2.197
136	NL.bin.18	94.89	1.796
137	NL.bin.4	94.25	2.714
138	NL.bin.15	93.21	4.049
139	NL.bin.34	93.09	1.666
140	NL.bin.36	92.08	0.824
141	NL.bin.38	89.01	2.162
142	NL.bin.28	87.58	1.42
143	NL.bin.10	87.36	1.182
144	NL.bin.33	87.01	2.003
145	NL.bin.25	86.6	1.785
146	NL.bin.2	86.31	1.419
147	NL.bin.26	84.67	4.371
148	NL.bin.37	84.36	1.694
149	NL.bin.23	83.05	0
150	NL.bin.32	82.96	2.664
151	NL.bin.5	81.18	5.053
152	NL.bin.30	81.1	2.388
153	NL.bin.11	80.45	6.464
154	NP.bin.15	99.05	0
155	NP.bin.72	98.32	0.091
156	NP.bin.42	97.92	0
157	NP.bin.63	97.91	2.626
158	NP.bin.12	97.61	3.428
159	NP.bin.33	97.29	2.564
160	NP.bin.17	96.08	0.183
161	NP.bin.6	94.79	1.006
162	NP.bin.60	94.35	0.537
163	NP.bin.53	94.35	2.06
164	NP.bin.1	93.86	1.92
165	NP.bin.20	93.38	1.935
166	NP.bin.38	93.25	1.123
167	NP.bin.2	92.87	1.904
168	NP.bin.69	92.45	2.803
169	NP.bin.24	92.21	2.741
170	NP.bin.55	91.95	0.268
171	NP.bin.30	91.91	2.688
172	NP.bin.44	90.58	0.643
173	NP.bin.27	90.43	1.851
174	NP.bin.61	90.13	2.096
175	NP.bin.45	89.64	0
176	NP.bin.8	89.61	0.65
177	NP.bin.25	89.21	2.287
178	NP.bin.49	88.34	2.571
179	NP.bin.35	87.98	2.738
180	NP.bin.10	87.72	0.017
181	NP.bin.71	87.11	1.098
182	NP.bin.29	87.05	2.471
183	NP.bin.9	86.97	3.02
184	NP.bin.5	86.79	2.168
185	NP.bin.11	85.33	0.561
186	NP.bin.56	85.22	0.102
187	NP.bin.50	85.13	1.342
188	NP.bin.67	85.1	1.398
189	NP.bin.48	84.21	2.452
190	NP.bin.39	83.45	2.011
191	NP.bin.47	82.72	0
192	NP.bin.18	81.45	0.559
193	NP.bin.40	81.34	6.003
194	NP.bin.54	81.11	0.345
195	WT.bin.1	98.51	0.495
196	WT.bin.5	97.67	2.834
197	WT.bin.13	96.58	4.32
198	WT.bin.24	95.35	1.223
199	WT.bin.6	94.57	0.806
200	WT.bin.12	94.13	2.019
201	WT.bin.23	93.59	2.222
202	WT.bin.17	89.76	2.475
203	WT.bin.9	89.16	2.743
204	WT.bin.10	88.98	1.379
205	WT.bin.22	82.02	1.34
206	WT.bin.8	81.31	0.635
207	WT.bin.15	80.9	0.925
208	WT.bin.11	80.47	8.635
209	WT.bin.7	80.4	0.549
210	YH.bin.16	99.84	0
211	YH.bin.39	99.01	0
212	YH.bin.31	97.48	0.093
213	YH.bin.10	97.09	1.935
214	YH.bin.14	96	0.16
215	YH.bin.6	95.44	0.221
216	YH.bin.18	94.25	1.724
217	YH.bin.26	94.12	1.685
218	YH.bin.15	92.74	1.612
219	YH.bin.32	92.2	1.275
220	YH.bin.1	92.2	0.607
221	YH.bin.9	91.75	3.296
222	YH.bin.12	91.04	4.279
223	YH.bin.36	90.86	4.838
224	YH.bin.27	90.85	6.837
225	YH.bin.37	90.64	2.58
226	YH.bin.19	90.37	3.077
227	YH.bin.23	90.36	7.272
228	YH.bin.17	89.21	1.307
229	YH.bin.21	87.36	3.296
230	YH.bin.33	86.62	0.985
231	YH.bin.35	86.23	7.561
232	YH.bin.22	84.56	3.418
233	YH.bin.20	82.89	1.364
234	YH.bin.29	80.88	2.915
235	YH.bin.40	80.2	1.212
236	YT.bin.28	97.55	3.977
237	YT.bin.34	97.03	0
238	YT.bin.11	96.08	5.56
239	YT.bin.10	95.37	1.851
240	YT.bin.6	95.32	0
241	YT.bin.14	95.23	3.296
242	YT.bin.44	94.67	1.724
243	YT.bin.17	94.5	1.098
244	YT.bin.3	93.38	3.064
245	YT.bin.22	92.72	5.434
246	YT.bin.4	92.11	1.466
247	YT.bin.39	91.47	0.568
248	YT.bin.9	90.45	2.121
249	YT.bin.32	90.2	1.063
250	YT.bin.21	89.85	1.098
251	YT.bin.42	89.45	1.818
252	YT.bin.13	88.7	4
253	YT.bin.26	88.49	2.58
254	YT.bin.37	87.9	2.016
255	YT.bin.19	87.31	0.289
256	YT.bin.29	86.75	3.636
257	YT.bin.20	85.71	3.571
258	YT.bin.38	82.6	3.333
259	YT.bin.5	80.68	4.395
260	ZS.bin.25	97.17	2.962
261	ZS.bin.9	95.43	0.537
262	ZS.bin.12	95.37	0.925
263	ZS.bin.3	93.38	0.396
264	ZS.bin.22	92.74	2.06
265	ZS.bin.17	92.57	0.537
266	ZS.bin.23	92.05	0.02
267	ZS.bin.1	89.81	2.717
268	ZS.bin.11	89.6	0.354
269	ZS.bin.15	87.23	0.709
270	ZS.bin.21	83.91	1.654
271	ZS.bin.20	83.68	0.628
272	ZS.bin.10	83.02	0.164
273	ZS.bin.27	82.73	1.971
274	ZS.bin.7	82.65	0.354
275	ZS.bin.28	81.9	1.149
276	ZS.bin.24	81.02	0.709
277	ZS.bin.18	80.49	0.943
278	ZS.bin.16	80.33	0.779
279	ZS.bin.5	80.18	0
280	ZS.bin.14	80.08	2.649
281	ZS.bin.8	80.07	1.639

## Sheet: S2
Table S2 Top five species of 215 metagenome-assembled genomes.
Bin_ID	Species
	1	2	3	4	5
CL.bin.1	Paludibacter propionicigenes	Porphyromonadaceae bacterium	Petrimonas mucosa	Paludibacter sp.	Bacteroidetes bacterium
CL.bin.11	Planctomycetes bacterium	Armatimonadetes bacterium	candidate division	Chthonomonas calidirosea	Lentisphaerae bacterium
CL.bin.12	Lactobacillus pontis	Lactobacillus reuteri	Lactobacillus panis	Lactobacillus frumenti	Lactobacillus oris
CL.bin.13	uncultured Eubacterium	Anaerovorax odorimutans	Firmicutes bacterium	Eubacterium sp.	Eubacterium brachy
CL.bin.14	Peptococcaceae bacterium	Clostridiales bacterium	Clostridium sp.	Limnochorda pilosa	Paenibacillus sp.
CL.bin.17	Anaerovorax odorimutans	uncultured Eubacterium	Firmicutes bacterium	Eubacterium sp.	Clostridium sp.
CL.bin.20	Desulfuromonadales bacterium	candidate division	Deltaproteobacteria bacterium	Chloroflexi bacterium	Parcubacteria group
CL.bin.2	Pelotomaculum thermopropionicum	Peptococcaceae bacterium	Desulfotomaculum sp.	Desulfotomaculum gibsoniae	Desulfotomaculum acetoxidans
CL.bin.27	Bacteroidetes bacterium	Bacteroidales bacterium	Alistipes sp.	uncultured bacterium	Bacteroides
CL.bin.28	Sphaerochaeta globosa	Sphaerochaeta pleomorpha	Spirochaetes bacterium	Clostridium sp.	Sphaerochaeta coccoides
CL.bin.30	Peptoniphilaceae bacterium	Clostridium	Clostridiales bacterium	Finegoldia magna	Lachnospiraceae bacterium
CL.bin.32	Ruminococcaceae bacterium	Mageeibacillus indolicus	Clostridium sp.	Clostridiales bacterium	Firmicutes bacterium
CL.bin.33	Deltaproteobacteria bacterium	Smithella sp.	Desulfobacterales bacterium	Spirochaetes bacterium	Nitrospirae bacterium
CL.bin.34	Dethiobacter alkaliphilus	Clostridiales bacterium	Clostridia bacterium	Natranaerobius thermophilus	Peptococcaceae bacterium
CL.bin.35	Caldicoprobacter oshimai	Clostridium	Mahella australiensis	Clostridiales bacterium	uncultured Clostridium
CL.bin.36	Sedimentibacter sp.	Firmicutes	Clostridium sp.	Clostridiales bacterium	Clostridium ultunense
CL.bin.39	Propionibacterium	Propionibacterium freudenreichii	Propionibacterium cyclohexanicum	Propionimicrobium lymphophilum	Propionicicella superfundia
CL.bin.4	Clostridiales bacterium	Clostridium clariflavum	Ruminiclostridium thermocellum	Clostridium	Pseudobacteroides cellulosolvens
CL.bin.44	Pseudomonas caeni	Oblitimonas alkaliphila	Pseudomonas	Pseudomonas stutzeri	Pseudomonas aeruginosa
CL.bin.47	Faecalibacterium sp.	Clostridium sp.	uncultured bacterium	Firmicutes bacterium	uncultured Clostridium
CL.bin.48	Clostridium	Ruminococcaceae bacterium	Mageeibacillus indolicus	Clostridiales bacterium	Firmicutes bacterium
CL.bin.50	Ruminococcaceae bacterium	Mageeibacillus indolicus	Clostridium sp.	Clostridiales bacterium	Firmicutes bacterium
CL.bin.8	Aminobacterium colombiense	Aminobacterium mobile	Thermovirga lienii	Desulfosporosinus sp.	Thermanaerovibrio velox
CS.bin.1	candidate division	Deltaproteobacteria bacterium	uncultured bacterium	Acidobacteria bacterium	Candidatus Aminicenantes
CS.bin.13	Deltaproteobacteria bacterium	Syntrophobacterales bacterium	Syntrophus aciditrophicus	Smithella sp.	Syntrophus gentianae
CS.bin.14	Pelotomaculum thermopropionicum	Peptococcaceae bacterium	Desulfotomaculum sp.	Desulfotomaculum kuznetsovii	Desulfotomaculum gibsoniae
CS.bin.15	Bacteroidetes bacterium	Prevotella sp.	Tannerella forsythia	Porphyromonadaceae bacterium	Lentimicrobium saccharophilum
CS.bin.18	Armatimonadetes bacterium	Chthonomonas calidirosea	candidate division	Planctomycetes bacterium	Chloroflexi bacterium
CS.bin.19	Bacteroidetes bacterium	Bacteroidales bacterium	uncultured bacterium	Alistipes sp.	Bacteroides
CS.bin.20	Desulfuromonadales bacterium	Chloroflexi bacterium	candidate division	Deltaproteobacteria bacterium	Lentisphaerae bacterium
CS.bin.2	Aminobacterium mobile	Aminobacterium colombiense	Aminiphilus circumscriptus	Synergistales bacterium	Dethiosulfovibrio peptidovorans
CS.bin.22	Candidatus Cloacimonas	Bacteroides stercoris	Bacteroides fragilis	Bacteroides xylanisolvens	Bacteroidetes bacterium
CS.bin.23	Deltaproteobacteria bacterium	Syntrophobacterales bacterium	Smithella sp.	Syntrophus aciditrophicus	Syntrophus sp.
CS.bin.25	Pedosphaera parvula	bacterium Ellin514	Verrucomicrobia bacterium	Lentisphaerae bacterium	Planctomycetes bacterium
CS.bin.26	Syntrophomonas wolfei	Syntrophomonas zehnderi	Syntrophomonas palmitatica	Syntrophothermus lipocalidus	Peptococcaceae bacterium
CS.bin.27	Denitrobacterium detoxificans	Slackia heliotrinireducens	Eggerthellaceae bacterium	Eggerthella	Cryptobacterium curtum
CS.bin.3	Spirochaetes bacterium	bacterium UASB270	candidate division	Candidatus Atribacteria	Chloroflexi bacterium
CS.bin.4	Spirochaetes bacterium	Treponema caldarium	Treponema sp.	Treponema primitia	Clostridiales bacterium
CS.bin.7	Cloacibacillus porcorum	Cloacibacillus evryensis	Synergistes sp.	Synergistes jonesii	Synergistaceae
JB.bin.1	Anaerotruncus sp.	Anaerotruncus colihominis	Clostridium sp.	Hydrogenoanaerobacterium saccharovorans	bacterium MS4
JB.bin.11	Dysgonomonas gadei	Prevotella sp.	Dysgonomonas sp.	Dysgonomonas mossii	Dysgonomonas macrotermitis
JB.bin.12	Jeotgalibaca dankookensis	Trichococcus palustris	Trichococcus collinsii	Carnobacterium sp.	Trichococcus sp.
JB.bin.15	Clostridium sp.	Ruminococcaceae bacterium	Ruminococcus sp.	Firmicutes bacterium	Anaerotruncus sp.
JB.bin.16	Bacteroidetes bacterium	Lentimicrobium saccharophilum	bacterium F083	Bacteroides	Alistipes sp.
JB.bin.19	Proteiniphilum acetatigenes	Porphyromonadaceae bacterium	Bacteroidetes bacterium	Bacteroides	Prevotella sp.
JB.bin.2	Ruminococcus sp.	Clostridium	Eubacterium sp.	Clostridiales bacterium	Firmicutes bacterium
JB.bin.23	Advenella kashmirensis	Advenella mimigardefordensis	Oligella ureolytica	Pelistega	Achromobacter
JB.bin.26	Clostridium	Ruminococcaceae bacterium	Firmicutes bacterium	Ruminococcus sp.	Clostridiales bacterium
JB.bin.28	Firmicutes bacterium	Clostridium sp.	Acholeplasma sp.	Mycoplasma sp.	Bacillus sp.
JB.bin.29	Fermentimonas caenicola	bacterium SIT8	Proteiniphilum acetatigenes	Bacteroidetes bacterium	Porphyromonadaceae bacterium
JB.bin.30	Geofilum rubicundum	Alkaliflexus imshenetskii	Bacteroidetes bacterium	Anaerophaga thermohalophila	Marinilabilia salmonicolor
JB.bin.3	Eubacterium sp.	Clostridium	Ruminococcus sp.	Clostridiales bacterium	Firmicutes bacterium
JB.bin.5	Paludibacter propionicigenes	Bacteroides	Paludibacter jiangxiensis	Porphyromonadaceae bacterium	Bacteroidetes bacterium
JX.bin.10	Peptococcaceae bacterium	Clostridiales bacterium	Clostridium sp.	Limnochorda pilosa	Bacillus
JX.bin.12	Dethiobacter alkaliphilus	Clostridiales bacterium	Desulfotomaculum sp.	Syntrophaceticus schinkii	Clostridia bacterium
JX.bin.13	Ruminococcaceae bacterium	Butyrivibrio sp.	Clostridium sp.	Lachnospiraceae bacterium	Ruminococcus flavefaciens
JX.bin.15	uncultured Eubacterium	Anaerovorax odorimutans	Eubacterium sp.	Firmicutes bacterium	Eubacterium brachy
JX.bin.16	Syntrophothermus lipocalidus	Syntrophomonas wolfei	Syntrophomonas zehnderi	Syntrophomonas palmitatica	Thermacetogenium phaeum
JX.bin.17	Ruminococcus sp.	Clostridium	Eubacterium sp.	Clostridiales bacterium	Firmicutes bacterium
JX.bin.19	Clostridium sp.	Lachnospiraceae bacterium	uncultured Clostridium	Eubacterium sp.	Coprococcus sp.
JX.bin.23	Clostridium stercorarium	Clostridium sp.	Ruminiclostridium thermocellum	Clostridium clariflavum	Pseudobacteroides cellulosolvens
JX.bin.26	Firmicutes bacterium	Acholeplasma sp.	Clostridium sp.	Mycoplasma sp.	Bacillus sp.
JX.bin.27	Dethiobacter alkaliphilus	Clostridiales bacterium	Peptococcaceae bacterium	Clostridia bacterium	Desulfotomaculum gibsoniae
JX.bin.29	Coprobacillus sp.	Firmicutes bacterium	Clostridium sp.	Acholeplasma axanthum	Acholeplasma palmae
JX.bin.31	Eubacterium aggregans	Eubacterium barkeri	Eubacterium limosum	Lachnospiraceae bacterium	Eubacterium sp.
JX.bin.33	Desulfuromonadales bacterium	Chloroflexi bacterium	candidate division	Deltaproteobacteria bacterium	Nitrospirae bacterium
JX.bin.36	Roseburia sp.	Eubacterium sp.	Clostridium sp.	uncultured Eubacterium	Anaerobium acetethylicum
JX.bin.39	Clostridiales bacterium	Peptococcaceae bacterium	Clostridium sp.	Clostridiaceae bacterium	Pelosinus fermentans
JX.bin.40	Clostridiales bacterium	Mageeibacillus indolicus	Ruminococcaceae bacterium	Clostridium	uncultured Clostridium
JX.bin.5	Dethiobacter alkaliphilus	Clostridiales bacterium	Deltaproteobacteria bacterium	Peptococcaceae bacterium	Natranaerobius thermophilus
JX.bin.6	Peptococcaceae bacterium	Clostridiales bacterium	Clostridium sp.	Limnochorda pilosa	Paenibacillus
JX.bin.7	Clostridium stercorarium	Clostridium clariflavum	Clostridium sp.	Ruminiclostridium thermocellum	Pseudobacteroides cellulosolvens
JX.bin.8	Desulfovibrio cuneatus	Desulfovibrio vulgaris	Desulfovibrio	Desulfovibrio alaskensis	Desulfovibrio desulfuricans
JX.bin.9	Bacteroides	Prevotella	uncultured Bacteroides	Alistipes	Bacteroides massiliensis
LF.bin.1	Bacteroidetes bacterium	Bacteroides sp.	bacterium A7P-90m	Lentimicrobium saccharophilum	Prolixibacter bellariivorans
LF.bin.11	Planctomycetes bacterium	Blastopirellula marina	Pirellula staleyi	Lentisphaerae bacterium	Gimesia maris
LF.bin.14	Ruminococcaceae bacterium	Mageeibacillus indolicus	Clostridium	Clostridiales bacterium	Firmicutes bacterium
LF.bin.15	Pelotomaculum thermopropionicum	Peptococcaceae bacterium	Desulfotomaculum sp.	Desulfotomaculum gibsoniae	Desulfotomaculum intricatum
LF.bin.16	Planctomycetes bacterium	Lentisphaerae bacterium	candidate division	Candidatus Handelsmanbacteria	Armatimonadetes bacterium
LF.bin.17	Pelotomaculum thermopropionicum	Peptococcaceae bacterium	Desulfotomaculum sp.	Desulfotomaculum gibsoniae	Syntrophomonas wolfei
LF.bin.2	Thermotalea metallivorans	Clostridia bacterium	Geosporobacter ferrireducens	Clostridiales bacterium	Caldisalinibacter kiritimatiensis
LF.bin.21	Planctomycetes bacterium	Omnitrophica bacterium	Lentisphaerae bacterium	candidate division	Deltaproteobacteria bacterium
LF.bin.24	Planctomycetes bacterium	Blastopirellula marina	Lentisphaerae bacterium	Pirellula staleyi	Planctomyces sp.
LF.bin.26	Dethiobacter alkaliphilus	Clostridiales bacterium	Syntrophaceticus schinkii	Natranaerobius thermophilus	Chloroflexi bacterium
LF.bin.27	Mesotoga infera	Mesotoga prima	uncultured Thermotogales	Thermotogales bacterium	Marinimicrobia bacterium
LF.bin.28	Bacteroidetes bacterium	Bacteroidales bacterium	uncultured bacterium	Alistipes sp.	Bacteroides
LF.bin.3	Dethiobacter alkaliphilus	Clostridiales bacterium	Desulfitibacter sp.	Desulfitibacter alkalitolerans	Natranaerobius thermophilus
LF.bin.7	Candidatus Cloacimonas	candidate division	Deltaproteobacteria bacterium	Bacteroidetes bacterium	Clostridium sp.
LF.bin.8	Clostridiales bacterium	Peptostreptococcaceae bacterium	Tepidimicrobium xylanilyticum	Clostridium ultunense	Clostridium sp.
LF.bin.9	Lentisphaerae bacterium	Verrucomicrobia bacterium	Planctomycetes bacterium	candidate division	Spirochaetes bacterium
ML.bin.1	Actinobacteria bacterium	Acidobacteria bacterium	Chloroflexi bacterium	Deltaproteobacteria bacterium	Peptococcaceae bacterium
ML.bin.12	Bacteroidetes bacterium	Bacteroides	Bacteroidales bacterium	Lentimicrobium saccharophilum	Prolixibacter bellariivorans
ML.bin.13	Spirochaetes bacterium	candidate division	bacterium UASB270	Candidatus Atribacteria	Deltaproteobacteria bacterium
ML.bin.16	Chloroflexi bacterium	Bellilinea caldifistulae	Longilinea arvoryzae	Thermanaerothrix daxensis	Levilinea saccharolytica
ML.bin.25	Bacteroidetes bacterium	Lentimicrobium saccharophilum	Flavobacteriales bacterium	Ignavibacteria bacterium	Bacteroides sp.
ML.bin.26	Clostridium stercorarium	Clostridium	Clostridium clariflavum	Ruminiclostridium thermocellum	Pseudobacteroides cellulosolvens
ML.bin.28	Acidobacteria bacterium	Deltaproteobacteria bacterium	Chloroflexi bacterium	Pyrinomonas methylaliphatogenes	Candidatus Solibacter
ML.bin.33	Bacteroidetes bacterium	Bacteroides sp.	Paludibacter jiangxiensis	Prolixibacter bellariivorans	bacterium A7P-90m
ML.bin.34	Anaerolinea thermolimosa	Chloroflexi bacterium	Anaerolinea thermophila	Longilinea arvoryzae	Levilinea saccharolytica
ML.bin.37	Syntrophorhabdus aromaticivorans	Deltaproteobacteria bacterium	Nitrospirae bacterium	Chloroflexi bacterium	Syntrophus gentianae
ML.bin.5	Lentisphaerae bacterium	Planctomycetes bacterium	Verrucomicrobia bacterium	Spirochaetes bacterium	Deltaproteobacteria bacterium
ML.bin.6	Deltaproteobacteria bacterium	Smithella sp.	Desulfobacterales bacterium	Spirochaetes bacterium	Nitrospirae bacterium
ML.bin.9	Peptococcaceae bacterium	Caldicoprobacter oshimai	Clostridiales bacterium	Mahella australiensis	Paenibacillus
NL.bin.10	Bacteroidetes bacterium	Lentimicrobium saccharophilum	Bacteroides sp.	Bacteroidales bacterium	bacterium A7P-90m
NL.bin.18	Phascolarctobacterium sp.	Phascolarctobacterium succinatutens	Acidaminococcus	Succinispira mobilis	Anaerosporomusa subterranea
NL.bin.2	Desulfobacterales bacterium	Deltaproteobacteria bacterium	Desulfococcus multivorans	uncultured Desulfobacterium	Desulfosarcina cetonica
NL.bin.23	Aminobacterium colombiense	Aminobacterium mobile	Aminiphilus circumscriptus	Synergistales bacterium	Dethiosulfovibrio peptidovorans
NL.bin.25	Bacteroidetes bacterium	Bacteroidales bacterium	Draconibacterium orientale	Bacteroides sp.	Lentimicrobium saccharophilum
NL.bin.26	Ignavibacteria bacterium	Chlorobi bacterium	Candidatus Kryptobacter	Candidatus Kryptonium	Ignavibacterium album
NL.bin.29	Bacteroidetes bacterium	Bacteroides sp.	Marinifilum fragile	bacterium A7P-90m	Prolixibacter bellariivorans
NL.bin.30	Halomonas	Halomonas shengliensis	Halomonas halodenitrificans	Halomonas salina	Halomonas chromatireducens
NL.bin.31	Desulfovibrio	Desulfovibrio gigas	Desulfovibrio alaskensis	Desulfovibrio vulgaris	Desulfocurvus vexinensis
NL.bin.33	Methylocaldum szegediense	Methylococcaceae bacterium	Methylococcus capsulatus	Methylobacter luteus	Methylomonas
NL.bin.34	Bacteroidetes bacterium	Bacteroides sp.	Lentimicrobium saccharophilum	Anaerophaga thermohalophila	Bacteroidales bacterium
NL.bin.36	uncultured Eubacterium	Anaerovorax odorimutans	Firmicutes bacterium	Eubacterium sp.	Eubacterium brachy
NL.bin.37	Cloacibacillus porcorum	Cloacibacillus evryensis	Synergistes sp.	Synergistes jonesii	Synergistaceae
NL.bin.38	Faecalibacterium sp.	Clostridium sp.	uncultured bacterium	Firmicutes bacterium	Clostridiales bacterium
NL.bin.4	Bacteroidetes bacterium	Bacteroides	Prolixibacter bellariivorans	Bacteroidales bacterium	Sunxiuqinia dokdonensis
NL.bin.5	Deltaproteobacteria bacterium	Smithella sp.	Desulfobacterales bacterium	Spirochaetes bacterium	Syntrophus gentianae
NL.bin.6	Candidatus Cloacimonas	Bacteroidetes bacterium	candidate division	Deltaproteobacteria bacterium	Spirochaetes bacterium
NP.bin.1	Alistipes sp.	Bacteroides	Prevotella	Bacteroidales bacterium	uncultured bacterium
NP.bin.11	Coprobacillus sp.	Firmicutes bacterium	Clostridium sp.	Lachnospiraceae bacterium	Clostridiales bacterium
NP.bin.12	Bacteroidetes bacterium	Bacteroides	Prolixibacter bellariivorans	Bacteroidales bacterium	Sunxiuqinia dokdonensis
NP.bin.15	Ruminococcaceae bacterium	Clostridium sp.	Butyrivibrio	Mageeibacillus indolicus	Lachnospiraceae bacterium
NP.bin.17	Herbinix luporum	Herbinix hemicellulosilytica	Clostridium sp.	Lachnoclostridium phytofermentans	Lachnospiraceae bacterium
NP.bin.20	Smithella sp.	Deltaproteobacteria bacterium	Syntrophus aciditrophicus	Spirochaetes bacterium	Desulfococcus oleovorans
NP.bin.2	Alistipes	Bacteroidetes bacterium	Bacteroidales bacterium	Bacteroides	uncultured bacterium
NP.bin.25	Peptococcaceae bacterium	Limnochorda pilosa	Clostridiales bacterium	Paenibacillus sp.	Caldicoprobacter oshimai
NP.bin.27	Desulfuromonadales bacterium	Chloroflexi bacterium	Deltaproteobacteria bacterium	candidate division	Lentisphaerae bacterium
NP.bin.29	Peptococcaceae bacterium	Limnochorda pilosa	Clostridiales bacterium	Clostridium sp.	Paenibacillus sp.
NP.bin.30	Bacteroidetes bacterium	Sunxiuqinia dokdonensis	Prolixibacter bellariivorans	Draconibacterium orientale	Draconibacterium sediminis
NP.bin.33	Acidobacteria bacterium	Deltaproteobacteria bacterium	Pyrinomonas methylaliphatogenes	Chloroflexi bacterium	Planctomycetes bacterium
NP.bin.35	Clostridium stercorarium	Clostridium sp.	Clostridiales bacterium	Acetivibrio cellulolyticus	Clostridium clariflavum
NP.bin.38	Coprobacillus sp.	Firmicutes bacterium	Clostridium	Acholeplasma palmae	Lachnospiraceae bacterium
NP.bin.42	Ruminococcus sp.	Clostridium	Eubacterium sp.	Clostridiales bacterium	uncultured Ruminococcus
NP.bin.44	Phycicoccus	Phycicoccus cremeus	Tetrasphaera elongata	Phycicoccus jejuensis	Tetrasphaera sp.
NP.bin.45	Actinotalea fermentans	Cellulomonas	Cellulomonas carbonis	Actinotalea ferrariae	Cellulomonas bogoriensis
NP.bin.48	Firmicutes bacterium	Clostridium	Holdemania filiformis	Holdemania massiliensis	Erysipelotrichaceae bacterium
NP.bin.49	Bacteroidetes bacterium	Lentimicrobium saccharophilum	bacterium F083	Bacteroidales bacterium	Porphyromonadaceae bacterium
NP.bin.50	Clostridium sp.	Firmicutes bacterium	Clostridiales bacterium	uncultured Flavonifractor	Flavonifractor plautii
NP.bin.5	Bacteroidetes bacterium	Lentimicrobium saccharophilum	Bacteroides	bacterium F083	Bacteroidales bacterium
NP.bin.53	Bacteroidetes bacterium	Bacteroides	Marinifilum fragile	bacterium L21-Spi-D4	Prolixibacter bellariivorans
NP.bin.54	Firmicutes bacterium	Clostridium sp.	Clostridiales bacterium	Butyricicoccus pullicaecorum	Ruminococcus sp.
NP.bin.55	Bacteroidetes bacterium	Bacteroides sp.	Lentimicrobium saccharophilum	Sunxiuqinia dokdonensis	Anaerophaga thermohalophila
NP.bin.56	Armatimonadetes bacterium	Chthonomonas calidirosea	Planctomycetes bacterium	candidate division	Chloroflexi bacterium
NP.bin.60	Bacteroidetes bacterium	Lentimicrobium saccharophilum	Bacteroides sp.	Marinifilum fragile	Sunxiuqinia dokdonensis
NP.bin.6	Eubacteriaceae bacterium	Clostridium	Ruminococcus sp.	uncultured Ruminococcus	Ruminococcaceae bacterium
NP.bin.63	Desulfuromonadales bacterium	candidate division	Chloroflexi bacterium	Deltaproteobacteria bacterium	Nitrospirae bacterium
NP.bin.67	Clostridiales bacterium	Clostridium sp.	Pseudobacteroides cellulosolvens	Ruminiclostridium thermocellum	Acetivibrio cellulolyticus
NP.bin.72	Sedimentibacter sp.	Firmicutes	Clostridiales bacterium	Clostridium sp.	Proteiniborus ethanoligenes
NP.bin.8	Alistipes sp.	Bacteroidetes bacterium	Bacteroidales bacterium	Bacteroides	uncultured bacterium
WT.bin.10	Lamprocystis purpurea	Thioflavicoccus mobilis	Thiocystis violascens	Thiocapsa roseopersicina	Thiocapsa sp.
WT.bin.1	Bacteroidetes bacterium	Phaeodactylibacter xiamenensis	Haliscomenobacter hydrossis	Lewinella cohaerens	Aphanocapsa montana
WT.bin.11	Alphaproteobacteria bacterium	Hyphomicrobium	Hyphomicrobium zavarzinii	Candidatus Filomicrobium	Hyphomicrobium sulfonivorans
WT.bin.12	Gammaproteobacteria bacterium	Steroidobacter denitrificans	Woeseia oceani	Sphingomonas	Betaproteobacteria bacterium
WT.bin.13	Acidobacteria bacterium	Gemmatimonadetes bacterium	Betaproteobacteria bacterium	Gemmatimonas sp.	uncultured bacterium
WT.bin.15	Burkholderiales bacterium	Betaproteobacteria bacterium	Lautropia sp.	beta proteobacterium	Herbaspirillum
WT.bin.22	Candidatus Contendobacter	Candidatus Competibacter	Candidatus Accumulibacter	Thiorhodococcus sp.	Beggiatoa leptomitiformis
WT.bin.23	Defluviimonas alba	Rhodobacter	Rhodobacteraceae bacterium	Gemmobacter sp.	Rhodobacter sphaeroides
WT.bin.24	Alphaproteobacteria bacterium	Hyphomicrobium zavarzinii	Hyphomicrobium	Candidatus Filomicrobium	Hyphomicrobium sulfonivorans
WT.bin.5	Candidatus Nitrospira	Nitrospira moscoviensis	Nitrospira sp.	Nitrospira defluvii	Nitrospirae bacterium
WT.bin.6	Hyphomicrobium zavarzinii	Alphaproteobacteria bacterium	Hyphomicrobium	Candidatus Filomicrobium	Hyphomicrobium sulfonivorans
WT.bin.7	Betaproteobacteria bacterium	Gallionellales bacterium	Burkholderiales bacterium	Sulfuricella sp.	Lautropia sp.
YH.bin.10	Desulfobacterales bacterium	Deltaproteobacteria bacterium	uncultured Desulfobacterium	delta proteobacterium	Desulfococcus multivorans
YH.bin.1	Nitrobacter	Nitrobacter winogradskyi	Nitrobacter hamburgensis	Afipia sp.	Bradyrhizobium elkanii
YH.bin.15	Bacteroidetes bacterium	Lentimicrobium saccharophilum	Bacteroides	Sunxiuqinia dokdonensis	Marinifilum fragile
YH.bin.16	Synergistales bacterium	Thermovirga lienii	Aminiphilus circumscriptus	Aminobacterium colombiense	Aminomonas paucivorans
YH.bin.18	Planctomycetes bacterium	Blastopirellula marina	Pirellula staleyi	Lentisphaerae bacterium	Planctomyces sp.
YH.bin.19	Haliea salexigens	marine gamma	gamma proteobacterium	Gammaproteobacteria bacterium	Pseudomonas
YH.bin.20	Nitrosococcus oceani	Nitrosococcus watsonii	Nitrosococcus halophilus	Nitrosococcus	Gammaproteobacteria bacterium
YH.bin.22	candidate division	Deltaproteobacteria bacterium	Candidatus Schekmanbacteria	Spirochaetes bacterium	Nitrospirae bacterium
YH.bin.23	Chloroflexi bacterium	Anaerolineae bacterium	Ardenticatena maritima	Caldilinea aerophila	Ardenticatena
YH.bin.26	Spirochaetes bacterium	Deltaproteobacteria bacterium	Smithella sp.	Desulfobacterales bacterium	candidate division
YH.bin.27	Candidatus Aminicenantes	candidate division	Deltaproteobacteria bacterium	Acidobacteria bacterium	Spirochaetes bacterium
YH.bin.29	Thauera	Thauera phenylacetica	Thauera humireducens	Thauera aminoaromatica	Thauera chlorobenzoica
YH.bin.31	Ignavibacteria bacterium	Ignavibacterium album	Melioribacter roseus	Bacteroidetes bacterium	bacterium BRH_c32
YH.bin.32	Syntrophomonas zehnderi	Syntrophomonas wolfei	Syntrophomonas palmitatica	Syntrophothermus lipocalidus	Peptococcaceae bacterium
YH.bin.35	Lautropia sp.	Betaproteobacteria bacterium	Rubrivivax sp.	Burkholderiales bacterium	Comamonas sp.
YH.bin.36	Syntrophus gentianae	Syntrophus aciditrophicus	Deltaproteobacteria bacterium	Smithella sp.	Syntrophorhabdus aromaticivorans
YH.bin.37	Deltaproteobacteria bacterium	Sandaracinus amylolyticus	Sorangium cellulosum	Myxococcales bacterium	Acidobacteria bacterium
YH.bin.40	Planctomyces sp.	Gimesia maris	Schlesneria paludicola	Rubinisphaera brasiliensis	Planctomycetes bacterium
YH.bin.6	Sedimenticola selenatireducens	Sedimenticola thiotaurini	Thiobacillus sp.	Marinobacter sp.	endosymbiont of
YH.bin.9	candidate division	Deltaproteobacteria bacterium	Chloroflexi bacterium	Spirochaetes bacterium	Omnitrophica WOR_2
YT.bin.10	Armatimonadetes bacterium	Chthonomonas calidirosea	candidate division	Planctomycetes bacterium	Lentisphaerae bacterium
YT.bin.11	Acidobacteria bacterium	Gemmatimonas sp.	Deltaproteobacteria bacterium	Candidatus Aminicenantes	Gemmatimonadetes bacterium
YT.bin.13	Deltaproteobacteria bacterium	Syntrophus aciditrophicus	Syntrophobacterales bacterium	Smithella sp.	Syntrophus gentianae
YT.bin.14	candidate division	Latescibacteria bacterium	Candidatus Eisenbacteria	Acidobacteria bacterium	Deltaproteobacteria bacterium
YT.bin.17	Planctomycetes bacterium	Lentisphaerae bacterium	Omnitrophica bacterium	candidate division	Deltaproteobacteria bacterium
YT.bin.20	Bacteroidetes bacterium	Bacteroides	Lentimicrobium saccharophilum	Draconibacterium sediminis	Bacteroidales bacterium
YT.bin.21	Candidatus Cloacimonas	candidate division	Candidatus Delongbacteria	Bacteroidetes bacterium	Spirochaetes bacterium
YT.bin.22	Chloroflexi bacterium	Anaerolineae bacterium	Anaerolinea thermolimosa	Ardenticatena	Caldilinea aerophila
YT.bin.26	Haliangium ochraceum	Sorangium cellulosum	Deltaproteobacteria bacterium	Anaeromyxobacter	Sandaracinus amylolyticus
YT.bin.29	Anaerolineae bacterium	Anaerolinaceae bacterium	Chloroflexi bacterium	Anaerolinea thermophila	Levilinea saccharolytica
YT.bin.34	Desulfuromonadales bacterium	Chloroflexi bacterium	candidate division	Deltaproteobacteria bacterium	Nitrospirae bacterium
YT.bin.37	Faecalibacterium sp.	Clostridium	uncultured bacterium	Firmicutes bacterium	uncultured Clostridium
YT.bin.39	Planctomycetes bacterium	Phycisphaerae bacterium	Coxiella sp.	Lentisphaerae bacterium	Deltaproteobacteria bacterium
YT.bin.4	Planctomycetes bacterium	Lentisphaerae bacterium	Deltaproteobacteria bacterium	Omnitrophica bacterium	candidate division
YT.bin.42	Anaerolineae bacterium	Anaerolinaceae bacterium	Chloroflexi bacterium	Anaerolinea thermophila	Levilinea saccharolytica
YT.bin.5	Gemmatimonas sp.	Gemmatimonadetes bacterium	Gemmatirosa kalamazoonesis	Acidobacteria bacterium	Gemmatimonas aurantiaca
YT.bin.6	Ruminococcaceae bacterium	Clostridium sp.	Butyrivibrio sp.	Mageeibacillus indolicus	Clostridiales bacterium
YT.bin.9	Chloroflexi bacterium	Anaerolineae bacterium	Anaerolinea thermolimosa	Caldilinea aerophila	Lentisphaerae bacterium
ZS.bin.1	Glycomyces tenuis	Glycomyces arizonensis	Glycomyces harbinensis	Glycomyces	Glycomyces sambucus
ZS.bin.11	Anaerovorax odorimutans	uncultured Eubacterium	Firmicutes bacterium	Eubacterium sp.	Clostridium
ZS.bin.12	Armatimonadetes bacterium	Chthonomonas calidirosea	Planctomycetes bacterium	candidate division	Chloroflexi bacterium
ZS.bin.16	Leucobacter	Leucobacter chironomi	Leucobacter chromiiresistens	Leucobacter salsicius	Leucobacter komagatae
ZS.bin.17	Bacteroidetes bacterium	Lentimicrobium saccharophilum	bacterium F083	Bacteroides sp.	bacterium F082
ZS.bin.18	Firmicutes bacterium	Holdemania massiliensis	Holdemania filiformis	Erysipelotrichaceae bacterium	Erysipelothrix tonsillarum
ZS.bin.20	Rhodococcus	Rhodococcus rhodochrous	Rhodococcus phenolicus	Rhodococcus pyridinivorans	Rhodococcus gordoniae
ZS.bin.21	Ruminococcaceae bacterium	Mageeibacillus indolicus	Clostridium sp.	Clostridiales bacterium	Clostridium clariflavum
ZS.bin.22	Lentimicrobium saccharophilum	Bacteroidetes bacterium	Sunxiuqinia dokdonensis	bacterium A7P-90m	Draconibacterium sediminis
ZS.bin.23	Ruminococcus sp.	Eubacterium sp.	Clostridium sp.	Firmicutes bacterium	Clostridiales bacterium
ZS.bin.24	Anaerovorax odorimutans	uncultured Eubacterium	Firmicutes bacterium	Eubacterium sp.	Clostridium sp.
ZS.bin.27	Desulfobacterium autotrophicum	Desulfotignum phosphitoxidans	Desulfotignum balticum	Desulfobacula sp.	Desulfospira joergensenii
ZS.bin.3	Desulfomicrobium baculatum	Desulfomicrobium escambiense	Desulfomicrobium orale	Desulfovibrio vulgaris	Desulfovibrio sp.
ZS.bin.9	Bacteroidetes bacterium	Lentimicrobium saccharophilum	Bacteroides	bacterium F082	Alistipes sp.

## Sheet: S3
Table S3 List of carbon sources in all media.
Number	Substrate1 (concentration)	Substrate2 (concentration)	Substrate3 (concentration)	Substrate4 (concentration)
Medium1#	Maltose (10 g/L)	NA	NA	NA
Medium2#	Cellobiose (10 g/L)	NA	NA	NA
Medium3#	Xylan (10 g/L)	NA	NA	NA
Medium4#	D-Fructose (10 g/L)	NA	NA	NA
Medium5#	Trehalose (10 g/L)	NA	NA	NA
Medium6#	D-Glucose (10 g/L)	NA	NA	NA
Medium7#	Sucrose (10 g/L)	NA	NA	NA
Medium8#	L-Arginine (10 g/L)	NA	NA	NA
Medium9#	Xylan (6 g/L)	Thiamin (4 g/L)	NA	NA
Medium10#	Trehalose (6 g/L)	Benzoate (4 g/L)	NA	NA
Medium11#	D-Fructose (6 g/L)	Benzoate (4 g/L)	NA	NA
Medium12#	Cellobiose (6 g/L)	Thiamin (3 g/L)	L-Asparagine (3 g/L)	NA
Medium13#	D-Fructose (6 g/L)	Thiamin (3 g/L)	L-Arginine (3 g/L)	NA
Medium14#	Maltose (6 g/L)	L-Phenylalanine (2 g/L)	L-Tyrosine (2 g/L)	L-Tryptophan (2 g/L)

## Sheet: S4
Table S4 Taxonomic assignment results of 81 potential hydrogen-producing bacteria successfully sorted via flow cytometry.
Number	Phylum	Class	Order	Family	Genus	Species	Strain
1	Pseudomonadota	Betaproteobacteria	Burkholderiales	Alcaligenaceae	Advenella	kashmirensis	WT001
2	Bacteroidota	Bacteroidia	Bacteroidales	Rikenellaceae	Alistipes	putredinis	DSM 17216
3	Bacteroidota	Bacteroidia	Bacteroidales	Rikenellaceae	Alistipes	shahii	WAL 8301
4	Bacteroidota	Bacteroidia	Marinilabiliales	Marinilabiliaceae	Alkaliflexus	imshenetskii	DSM 15055
5	Synergistota	Synergistia	Synergistales	Aminobacteriaceae	Aminobacterium	colombiense	DSM 12261
6	Synergistota	Synergistia	Synergistales	Aminobacteriaceae	Aminobacterium	sp.	MB27-C1
7	Chloroflexota	Anaerolineae	Anaerolineales	Anaerolineaceae	Anaerolinea	thermophila	UNI-1
8	Firmicutes	Clostridia	scillospirales	Ruminococcaceae	Anaerotruncus	colihominis	VE303-02
9	Firmicutes	Clostridia	Peptostreptococcales	Anaerovoracaceae	Anaerovorax	odorimutans	DSM 5092
10	Bacillota	Bacilli	Bacillales	Bacillaceae	Bacillus	cereus	DBA1.1
11	Bacillota	Bacilli	Bacillales	Bacillaceae	Bacillus	licheniformis	PZ-54
12	Bacillota	Bacilli	Bacillales	Bacillaceae	Bacillus	subtilis	HSY21
13	Bacteroidota	Bacteroidia	Bacteroidales	Bacteroidaceae	Bacteroides	acidifaciens	DSM 15896
14	Bacteroidota	Bacteroidia	Bacteroidales	Bacteroidaceae	Bacteroides	caecimuris	48
15	Bacteroidota	Bacteroidia	Bacteroidales	Bacteroidaceae	Bacteroides	fragilis	CCUG4856T
16	Bacteroidota	Bacteroidia	Bacteroidales	Bacteroidaceae	Bacteroides	fragilis	FDAARGOS
17	Bacteroidota	Bacteroidia	Bacteroidales	Bacteroidaceae	Bacteroides	ovatus	ATCC 8483
18	Bacteroidota	Bacteroidia	Bacteroidales	Bacteroidaceae	Bacteroides	sp.	NA
19	Bacteroidota	Bacteroidia	Bacteroidales	Bacteroidaceae	Bacteroides	ureolyticus	LMG 6451
20	Planctomycetota	Planctomycetia	Pirellulales	Pirellulaceae	Blastopirellula	marina	DSM 3645
21	Bacillota	Clostridia	Eubacteriales	Caldicoprobacteraceae	Caldicoprobacter	oshimai	DSM 21659
22	Synergistota	Synergistia	Synergistales	Synergistaceae	Cloacibacillus	porcorum	CL-84 (T)
23	Bacillota	Clostridia	Eubacteriales	Clostridiaceae	Clostridium	baratii	35Y8B
24	Bacillota	Clostridia	Eubacteriales	Clostridiaceae	Clostridium	baratii	5612
25	Bacillota	Clostridia	Eubacteriales	Clostridiaceae	Clostridium	baratii	clone I11
26	Bacillota	Clostridia	Eubacteriales	Clostridiaceae	Clostridium	beijerinckii	DSM 791
27	Bacillota	Clostridia	Eubacteriales	Clostridiaceae	Clostridium	butyricum	DSM 10702
28	Bacillota	Clostridia	Eubacteriales	Clostridiaceae	Clostridium	cadaveris	DSM 100963
29	Bacillota	Clostridia	Eubacteriales	Clostridiaceae	Clostridium	moniliforme	JCM 9990
30	Bacillota	Clostridia	Eubacteriales	Clostridiaceae	Clostridium	nitritogenes	JCM 6485
31	Bacillota	Clostridia	Eubacteriales	Clostridiaceae	Clostridium	perfringens	45932
32	Bacillota	Clostridia	Eubacteriales	Clostridiaceae	Clostridium	perfringens	8025
33	Bacillota	Clostridia	Eubacteriales	Clostridiaceae	Clostridium	perfringens	8577
34	Bacillota	Clostridia	Eubacteriales	Clostridiaceae	Clostridium	perfringens	CP1
35	Bacillota	Clostridia	Eubacteriales	Clostridiaceae	Clostridium	perfringens	LGM-J1
36	Bacillota	Clostridia	Eubacteriales	Clostridiaceae	Clostridium	perfringens	NCTC2837
37	Bacillota	Clostridia	Eubacteriales	Clostridiaceae	Clostridium	perfringens	NCTC2843
38	Bacillota	Clostridia	Eubacteriales	Clostridiaceae	Clostridium	sardiniense	DSM 2632
39	Bacillota	Clostridia	Eubacteriales	Clostridiaceae	Clostridium	sardiniense	KZ 1544
40	Bacillota	Erysipelotrichia	Erysipelotrichales	Coprobacillaceae	Coprobacillus	cateniformis	D6
41	Actinomycetota	Coriobacteriia	Eggerthellales	Eggerthellaceae	Denitrobacterium	detoxificans	NPOH1
42	Actinomycetota	Coriobacteriia	Eggerthellales	Eggerthellaceae	Desulfobacterium	sp.	1.1
43	Thermodesulfobacteriota	Desulfobacteria	Desulfobacterales	Desulfococcaceae	Desulfococcus	multivorans	DSM 2059
44	Thermodesulfobacteriota	Desulfovibrionia	Desulfovibrionales	Desulfomicrobiacea	Desulfomicrobium	escambiense	DSM 10707
45	Bacillota	Clostridia	Eubacteriales	Desulfitobacteriaceae	Desulfosporosinus	acidiphilus	SJ4
46	Bacillota	Clostridia	Eubacteriales	Desulfitobacteriaceae	Desulfotomaculum	sp.	Bs107
47	Thermodesulfobacteriota	Desulfovibrionia	Desulfovibrionales	Desulfovibrionaceae	Desulfovibrio	cuneatus	DSM 11391
48	Bacteroidota	Bacteroidia	Bacteroidales	Dysgonomonadaceae	Dysgonomonas	gadei	ATCC BAA-286
49	Actinomycetota	Actinomycetes	Glycomycetales	Glycomycetaceae	Glycomyces	tenuis	DSM 44171
50	Pseudomonadota	Gammaproteobacteria	Oceanospirillales	Halomonadaceae	Halomonas	shengliensis	CGMCC 1.6444
51	Bacillota	Bacilli	Lactobacillales	Carnobacteriaceae	Jeotgalibaca	dankookensis	EX-07
52	Bacillota	Bacilli	Lactobacillales	Lactobacillaceae	Lactobacillus	mucosae	6092
53	Bacillota	Bacilli	Lactobacillales	Lactobacillaceae	Lactobacillus	mucosae	7893
54	Bacillota	Bacilli	Lactobacillales	Lactobacillaceae	Lactobacillus	mucosae	8198
55	Bacillota	Bacilli	Lactobacillales	Lactobacillaceae	Lactobacillus	mucosae	TP10.9
56	Pseudomonadota	Betaproteobacteria	Burkholderiales	Burkholderiaceae	Lautropia	mirabilis	NCTC12852
57	Actinomycetota	Actinomycetes	Micrococcales	Microbacteriaceae	Leucobacter	chromiiresistens	DSM 22788
58	Thermotogota	Thermotogae	Kosmotogales	Kosmotogaceae	Mesotoga	infera	PhosAc3
59	Thermotogota	Thermotogae	Kosmotogales	Kosmotogaceae	Mesotoga	prima	MesG1.Ag.4.2
60	Bacteroidota	Bacteroidia	Bacteroidales	Paludibacteraceae	Paludibacter	propionicigenes	WB4
61	Bacillota	Clostridia	Peptostreptococcales	Peptostreptococcaceae	Paraclostridium	benzoelyticum	5610
62	Bacillota	Clostridia	Peptostreptococcales	Peptostreptococcaceae	Paraclostridium	bifermentans	DSM 14991
63	Bacillota	Clostridia	Peptostreptococcales	Peptostreptococcaceae	Pelotomaculum	thermopropionicum	SI
64	Bacillota	Negativicutes	Acidaminococcales	Acidaminococcaceae	Phascolarctobacterium	succinatutens	YIT 12067
65	Planctomycetota	Planctomycetia	Planctomycetales	Planctomycetaceae	Planctomyces	maris	CA11
66	Actinomycetota	Actinomycetes	Propionibacteriales	Propionibacteriaceae	Propionibacterium	sp.	NA
67	Bacteroidota	Bacteroidia	Bacteroidales	Dysgonomonadaceae	Proteiniphilum	acetatigenes	DSM 18083
68	Pseudomonadota	Gammaproteobacteria	Pseudomonadales	Pseudomonadaceae	Pseudomonas	alcaligenes	B2
69	Pseudomonadota	Gammaproteobacteria	Pseudomonadales	Pseudomonadaceae	Pseudomonas	alcaliphila	Akg2
70	Pseudomonadota	Gammaproteobacteria	Pseudomonadales	Pseudomonadaceae	Pseudomonas	mendocina	HCB6
71	Pseudomonadota	Gammaproteobacteria	Pseudomonadales	Pseudomonadaceae	Pseudomonas	putida	JCM13063
72	Pseudomonadota	Gammaproteobacteria	Pseudomonadales	Pseudomonadaceae	Pseudomonas	stutzeri	XH03
73	Actinomycetota	Actinomycetes	Mycobacteriales	Nocardiaceae	Rhodococcus	rhodochrous	DSM 22788
74	Bacillota	Clostridia	Lachnospirales	Lachnospiraceae	Roseburia	faecis	M72
75	Spirochaetota	Spirochaetia	Spirochaetales	Sphaerochaetaceae	Sphaerochaeta	sp.	PS
76	Bacillota	Clostridia	Eubacteriales	Syntrophomonadaceae	Syntrophomonas	wolfei	Goettingen
77	Thermodesulfobacteriota	Syntrophorhabdia	Syntrophorhabdales	Syntrophorhabdaceae	Syntrophorhabdus	aromaticivorans	UI
78	Thermodesulfobacteriota	Syntrophia	Syntrophales	Syntrophaceae	Syntrophus	aciditrophicus	SB
79	Pseudomonadota	Betaproteobacteria	Rhodocyclales	Zoogloeaceae	Thauera	aminoaromatica	MZ1T
80	Pseudomonadota	Betaproteobacteria	Rhodocyclales	Zoogloeaceae	Thauera	phenylacetica	B4P
81	Spirochaetota	Spirochaetia	Spirochaetales	Treponemataceae	Treponema	phagedenis	B43.1

## Sheet: S5
Table S5 Information regarding 12 large-scale biogas project samples in China.
Sample	Substrate	Inoculum	Reactor	Location
YT	Corn straw	Cattle manure	CSTR	Tonghua, Jilin
ML	Cassava residue and straw	Sewage sludge	CSTR	Long'an, Guangxi
NP	Cow manure	Cattle manure	CSTR	Pingdingshan, Henan
NL	Cattle manure	Cattle manure	CSTR	Liangshan, Sichuan
JB	Chicken manure	Chicken manure	CSTR	Chongqing
JX	Chicken manure and kitchen waste	Cattle manure	CSTR	Xuzhou, Jiangsu
CL	Kitchen waste hydrolysate	Sludge of Kitchen waste engineering	CSTR	Liu'an, Anhui
CS	Kitchen waste	Sewage sludge	CSTR	Sanming, Fujian
ZS	Pig manure	Pig manure	CSTR	Suining, Sichuan
WT	Municipal wastewater	Sewage sludge	A2O	Tianjin
YH	Pharmaceutical wastewater	Sewage sludge	UASB	Huanggang, Wuhan
LF	Landfill leachate	Sewage sludge	UASB	Fuyang, Anhui
CSTR, Continuous Stirred-Tank Reactor; UASB, Up-flow Anaerobic Sludge Blanket; A2O, Anaeroxic-Anoxic-Oxic.
